# Supplementary material for: Unravelling the impacts of captivity on saltwater crocodile (Crocodylus porosus) cloacal bacterial communities and physiology
Source: FEMS Microbiol Ecol. 2025 Nov 19;101(12):fiaf114. doi: 10.1093/femsec/fiaf114 (PMC12658888; doi:10.1093/femsec/fiaf114)
Supplement: fiaf114_Supplemental_Files [file fiaf114_supplemental_files.zip]

Archive with 3 entries (3 files):
- Supplementary Material.docx
- Table S1.xlsx
- Table S2.csv
