# Supplementary material for: Unravelling the impacts of captivity on saltwater crocodile (Crocodylus porosus) cloacal bacterial communities and physiology
Source: FEMS Microbiol Ecol. 2025 Nov 19;101(12):fiaf114. doi: 10.1093/femsec/fiaf114 (PMC12658888; doi:10.1093/femsec/fiaf114)
Supplement: fiaf114_Supplemental_Files [file fiaf114_supplemental_files.zip › Table S1.xlsx]

## Sheet: Sheet1
Lipid	Code
PC(16:0/18:2(10E,12Z))	Lipid_01
SM(d18:1/16:0)	Lipid_02
PC(18:1(11Z)/18:1(11Z))	Lipid_03
PC(16:0/18:1(9Z))	Lipid_04
PC(16:0/20:3(11E,14E,17E))[U]	Lipid_05
PC(20:4(8Z,11Z,14Z,17Z)/16:0)	Lipid_06
PC(16:0/20:5(5E,8E,11E,14E,17E))[U]	Lipid_07
PC(20:4(8Z,11Z,14Z,17Z)/18:0)	Lipid_08
PC(16:0/20:1(11Z))[U]	Lipid_09
SM(d18:1/14:0)	Lipid_10
PG(16:0/16:1(9Z))	Lipid_11
C47 H89 N O11	Lipid_12
SM(d18:1/24:1(15Z))	Lipid_13
C45 H87 N O11	Lipid_14
C45 H85 N4 O10	Lipid_15
PC(20:4(8Z,11Z,14Z,17Z)/18:1(9Z))	Lipid_16
C43 H87 Cl2 N7 O3	Lipid_17
LysoPC(18:2(9Z,12Z))	Lipid_18
1234.83	Lipid_19
PC(22:5(4Z,7Z,10Z,13Z,16Z)/16:1(9Z))	Lipid_20
PC(15:0/19:3(9Z,12Z,15Z))[U]	Lipid_21
PC(20:4(8Z,11Z,14Z,17Z)/16:0) Esi+9.115998	Lipid_22
PC(18:2(9Z,12Z)/P-18:1(11Z))	Lipid_23
C47 H91 N O11	Lipid_24
LysoPC(20:4(5Z,8Z,11Z,14Z))	Lipid_25
C49 H89 N O11	Lipid_26
C47 H85 N O11	Lipid_27
PC(20:2(11Z,14Z)/P-18:1(11Z))	Lipid_28
C51 H86 Cl N3 O2 S	Lipid_29
LysoPC(16:0)	Lipid_30
C40 H83 N9 O	Lipid_31
Oleamide	Lipid_32
PC(22:5(4Z,7Z,10Z,13Z,16Z)/16:1(9Z)) Esi+9.589002	Lipid_33
PC(18:0/22:4(7Z,10Z,13Z,16Z))	Lipid_34
C42 H56 N5 O2	Lipid_35
SM(d16:1/24:1)	Lipid_36
C54 H98 N9 O	Lipid_37
C41 H85 N6 O2	Lipid_38
C40 H85 N9 O	Lipid_39
SM(d16:1/17:0)	Lipid_40
PC(20:4(8Z,11Z,14Z,17Z)/18:0) Esi+10.8080015	Lipid_41
C50 H83 N5 O7	Lipid_42
GlcCer(d14:1(4E)/22:0(2OH))	Lipid_43
PC(14:0/18:1(11Z))	Lipid_44
PC(16:0/P-18:0)	Lipid_45
PC(18:1(11Z)/22:5(4Z,7Z,10Z,13Z,16Z))	Lipid_46
LysoPC(18:0)	Lipid_47
PC(20:2(11Z,14Z)/P-18:1(11Z)) Esi+12.013	Lipid_48
C22 Sulfatide	Lipid_49
PC(20:3(5Z,8Z,11Z)/P-18:1(11Z))	Lipid_50
C51 H95 N10 O3	Lipid_51
C52 H101 O9	Lipid_52
C52 H89 N5 O7	Lipid_53
C58 H104 N3 O3	Lipid_54
C54 H108 N4 O8	Lipid_55
C40 H83 N6 O2	Lipid_56
C55 H106 N8 O4	Lipid_57
PC(15:0/19:3(9Z,12Z,15Z))[U] Esi+8.692	Lipid_58
PC(18:2(9Z,12Z)/22:5(7Z,10Z,13Z,16Z,19Z))	Lipid_59
LacCer(d14:0/18:0)	Lipid_60
SM(d18:0/26:0)	Lipid_61
SM(d18:1/18:0)	Lipid_62
C45 H77 N3 O7	Lipid_63
PC(18:3(6Z,9Z,12Z)/P-18:1(11Z))	Lipid_64
LysoPC(20:4(5Z,8Z,11Z,14Z)) Esi+0.87999976	Lipid_65
C50 H87 N5 O6	Lipid_66
SM(d18:1/26:0)	Lipid_67
PE(17:0/22:0)	Lipid_68
C50 H83 N5 O7 Esi+10.266999	Lipid_69
C54 H103 N3 O8	Lipid_70
C50 H85 N2 O7	Lipid_71
C46 H79 N8 O6	Lipid_72
PC(20:4(8Z,11Z,14Z,17Z)/18:1(9Z)) Esi+10.112	Lipid_73
SM(d18:1/17:0)	Lipid_74
PC(10:0/22:0)	Lipid_75
C24 Sulfatide	Lipid_76
C49 H79 N12 O2	Lipid_77
C22 Sulfatide Esi+9.567	Lipid_78
PC(18:3(6Z,9Z,12Z)/P-18:1(11Z)) Esi+10.470999	Lipid_79
PC(22:2(13Z,16Z)/P-18:1(11Z))	Lipid_80
SM(d18:1/24:0)	Lipid_81
SM(d18:2/24:1)	Lipid_82
SM(d17:1/24:1)	Lipid_83
C39 H81 N6 O2	Lipid_84
SM(d16:1/25:0)	Lipid_85
C40 H81 N6 O2	Lipid_86
C54 H101 O9	Lipid_87
C32 H69 N9 O	Lipid_88
1-(5Z,8Z,11Z,14Z,17Z-Eicosapentaenoyl)-sn-glycero-3-phosphocholine	Lipid_89
9,12,15-Octadecatrien-1-ol	Lipid_90
SM(d18:1/22:0)	Lipid_91
C30 H51 N5 O6	Lipid_92
C51 H96 N8 O4	Lipid_93
6?-hydroxytestosterone	Lipid_94
C45 H83 N O11	Lipid_95
> limit Esi+8.356998	Lipid_96
C47 H89 N4 O9	Lipid_97
PC(16:0/P-18:1(11Z))	Lipid_98
C45 H83 N O11 Esi+8.565998	Lipid_99
C49 H97 N7 O4	Lipid_100
PC(22:5(4Z,7Z,10Z,13Z,16Z)/18:0)	Lipid_101
PE(O-16:0/19:1(9Z))	Lipid_102
1-Heptadecanoyl-2-(5Z,8Z,11Z,14Z-eicosatetraenoyl)-sn-glycero-3-phosphocholine	Lipid_103
PC(22:4(7Z,10Z,13Z,16Z)/P-18:0)	Lipid_104
PA(19:1(9Z)/0:0)	Lipid_105
C51 H91 N O11	Lipid_106
C57 H110 N5 O5	Lipid_107
C39 H83 N19 O2 S	Lipid_108
C42 H56 N5 O	Lipid_109
PC(17:0/18:1(9Z))	Lipid_110
C58 H108 N O9	Lipid_111
PC(18:1(11Z)/15:0)	Lipid_112
PC(17:0/22:4(7Z,10Z,13Z,16Z))	Lipid_113
C57 H102 N5 O5	Lipid_114
C24:1 Sulfatide	Lipid_115
22:0-Glc-Cholesterol	Lipid_116
C29 H57 N O10	Lipid_117
PC(16:1(9Z)/P-18:1(11Z))	Lipid_118
C58 H O14	Lipid_119
C44 H83 N8 O5	Lipid_120
C49 H85 N2 O8	Lipid_121
PC(20:3(5Z,8Z,11Z)/P-18:1(11Z)) Esi+10.971998	Lipid_122
PC(O-17:0/20:4(5Z,8Z,11Z,14Z))	Lipid_123
C49 H87 N O11	Lipid_124
PC(18:3(6Z,9Z,12Z)/20:4(8Z,11Z,14Z,17Z))	Lipid_125
C49 H99 N7 O4	Lipid_126
> limit Esi+9.737	Lipid_127
C41 H67 N13	Lipid_128
C49 H91 N O11	Lipid_129
C47 H93 N7 O4	Lipid_130
PC(16:0/20:5(5E,8E,11E,14E,17E))[U] Esi+8.108001	Lipid_131
C51 H104 N O9	Lipid_132
C27 H55 N O10	Lipid_133
C47 H93 N13 O2	Lipid_134
PC(14:1(9Z)/18:1(11Z))	Lipid_135
C53 H108 N O9	Lipid_136
C47 H95 N7 O4	Lipid_137
PE(16:0/20:0)	Lipid_138
C48 H95 N O11 S	Lipid_139
PC(20:4(5Z,8Z,11Z,14Z)/P-18:1(11Z))	Lipid_140
C43 H85 N4 O9	Lipid_141
PC(14:1(9Z)/24:1(15Z))	Lipid_142
PC(16:0/P-18:1(11Z)) Esi+11.285003	Lipid_143
C50 H91 N O11	Lipid_144
LysoPC(22:6(4Z,7Z,10Z,13Z,16Z,19Z))	Lipid_145
PC(15:0/20:4(8Z,11Z,14Z,17Z))	Lipid_146
Cer(d18:1/24:1(15Z))	Lipid_147
C50 H79 N3 O6	Lipid_148
> limit Esi+9.729998	Lipid_149
C20 H39 N O	Lipid_150
LacCer(d18:1/14:0)	Lipid_151
C45 H92 N11 O3	Lipid_152
PE-Cer(d14:1(4E)/20:0)	Lipid_153
C54 H104 N4 O8	Lipid_154
PI(16:0/22:4(10Z,13Z,16Z,19Z))	Lipid_155
PC(20:3(5Z,8Z,11Z)/P-18:1(11Z)) Esi+11.829997	Lipid_156
DGCC(16:0/20:5)	Lipid_157
PE(O-18:0/21:0)	Lipid_158
C43 H80 N8 O	Lipid_159
PC(18:3(6Z,9Z,12Z)/22:5(4Z,7Z,10Z,13Z,16Z))	Lipid_160
C49 H83 N5 O7	Lipid_161
PC(20:4(5Z,8Z,11Z,14Z)/P-18:1(11Z)) Esi+10.871001	Lipid_162
C44 H81 N12 O2	Lipid_163
SM(d18:1/12:0)	Lipid_164
C32 H65 N22 O2	Lipid_165
C39 H85 N12	Lipid_166
> limit Esi+10.628999	Lipid_167
PC(15:0/22:5(4Z,7Z,10Z,13Z,16Z))	Lipid_168
> limit Esi+19.627996	Lipid_169
> limit Esi+10.449002	Lipid_170
PE(17:0/22:0) Esi+11.296	Lipid_171
SM(d18:0/16:0)	Lipid_172
PE(O-18:0/18:1(9Z))	Lipid_173
PC(15:0/18:2(9Z,12Z))	Lipid_174
C48 H87 N5 O6	Lipid_175
PC(18:1(11Z)/P-18:1(11Z))	Lipid_176
C44 H79 N3 O7	Lipid_177
C36 H75 N14	Lipid_178
PC(13:0/20:3(8Z,11Z,14Z))	Lipid_179
Linoleamide	Lipid_180
C35 H67 N10 O2	Lipid_181
C43 H81 N11 O5	Lipid_182
C42 H83 N6 O2	Lipid_183
C36 H75 N6 O2	Lipid_184
C57 H100 N6 O2	Lipid_185
TG(16:0/18:1(9Z)/20:2(11Z,14Z))[iso6]	Lipid_186
26:2(5Z,9Z)(25Me)	Lipid_187
C41 H90 N16 O	Lipid_188
C31 H55 N2 O2	Lipid_189
C38 H79 N6 O2	Lipid_190
C51 H83 N12 O	Lipid_191
LysoPC(16:1(9Z))	Lipid_192
C34 H69 N3 O3	Lipid_193
<none>	Lipid_194
C39 H83 N12	Lipid_195
PC(22:4(7Z,10Z,13Z,16Z)/P-18:1(11Z))	Lipid_196
PE(O-20:0/22:4(7Z,10Z,13Z,16Z))	Lipid_197
C37 H74 N8 O3	Lipid_198
Cer(d18:1/24:0)	Lipid_199
PC(15:0/18:2(9Z,12Z)) Esi+8.865998	Lipid_200
C35 H67 N7 O3	Lipid_201
C43 H85 N3 O3	Lipid_202
SM(d18:0/20:0)	Lipid_203
C49 H89 N O10	Lipid_204
C50 H81 N5 O2	Lipid_205
PC(15:0/22:2(13Z,16Z))	Lipid_206
C57 H114 N5 O5	Lipid_207
SM(d18:1/20:0)	Lipid_208
C30 H49 N8 O5	Lipid_209
C53 H104 N2 O6	Lipid_210
C53 H101 N7 O4	Lipid_211
C49 H91 N O11 Esi+11.583005	Lipid_212
C55 H102 N12	Lipid_213
C56 H110 N5 O5 S	Lipid_214
C35 H66 N5 O2	Lipid_215
C43 H73 N15	Lipid_216
PE(20:3(5Z,8Z,11Z)/P-18:1(11Z))	Lipid_217
SM(d18:1/25:0)	Lipid_218
LysoPC(18:3(6Z,9Z,12Z))	Lipid_219
Cer(d18:1/23:0)	Lipid_220
PE(18:3(6Z,9Z,12Z)/P-18:1(11Z))	Lipid_221
C44 H81 N5 O6	Lipid_222
Cer(d18:1/22:0)	Lipid_223
C47 H71 N15 O	Lipid_224
SM(d17:1/26:1)	Lipid_225
C35 H69 N7 O3	Lipid_226
C45 H94 N24 O	Lipid_227
C57 H100 N8 O4	Lipid_228
C37 H67 N7 O3	Lipid_229
PE(O-20:0/19:1(9Z))	Lipid_230
LysoPC(22:4(7Z,10Z,13Z,16Z))	Lipid_231
PC(20:1(11Z)/P-18:1(11Z))	Lipid_232
PC(15:0/22:2(13Z,16Z)) Esi+11.753999	Lipid_233
C49 H93 N10 O3	Lipid_234
C24 Sulfatide Esi+11.0180025	Lipid_235
PC(10:0/20:0)	Lipid_236
C24 Sulfatide Esi+10.390001	Lipid_237
C7 H2 O3 S2	Lipid_238
PC(17:0/22:4(7Z,10Z,13Z,16Z)) Esi+11.4400015	Lipid_239
3beta-hydroxy-4beta-methyl-5alpha-cholest-7-ene-4alpha-carboxylic acid	Lipid_240
C46 H73 N3 O2 S2	Lipid_241
C40 H85 N9 O2	Lipid_242
PI(16:0/22:5(4Z,7Z,10Z,13Z,16Z))	Lipid_243
PC(15:0/20:5(5Z,8Z,11Z,14Z,17Z))	Lipid_244
C26 H46 N10	Lipid_245
C39 H70 N8 O3	Lipid_246
PC(O-14:0/18:0)	Lipid_247
PC(18:0/P-18:1(11Z))	Lipid_248
C56 H104 N6 O2	Lipid_249
> limit Esi+10.509002	Lipid_250
C55 H108 N2 O6	Lipid_251
LysoPC(22:6(4Z,7Z,10Z,13Z,16Z,19Z)) Esi+0.8630003	Lipid_252
C50 H100 N14 O2	Lipid_253
C49 H81 N5 O2 S	Lipid_254
C55 H93 N13 O2	Lipid_255
PE(O-20:0/22:0)	Lipid_256
C43 H85 N7 O8	Lipid_257
C43 H75 N15	Lipid_258
TG(16:0/14:0/16:1(9Z))[iso6]	Lipid_259
PS(O-16:0/O-16:0)[U]	Lipid_260
LysoPC(22:5(4Z,7Z,10Z,13Z,16Z))	Lipid_261
C48 H81 N9 O2 S	Lipid_262
PC(P-20:0/21:0)	Lipid_263
PE(22:1(11Z)/18:1(9Z))	Lipid_264
> limit Esi+10.548003	Lipid_265
C31 H58 N6 O	Lipid_266
C49 H95 N10 O3	Lipid_267
C48 H91 N O11	Lipid_268
PC(13:0/20:4(5Z,8Z,11Z,14Z))	Lipid_269
PC(18:0/22:4(7Z,10Z,13Z,16Z)) Esi+12.471995	Lipid_270
> limit Esi+9.8289995	Lipid_271
Cer(d18:1/16:0)	Lipid_272
C35 H71 N7 O3	Lipid_273
PC(14:1(9Z)/24:1(15Z)) Esi+12.380003	Lipid_274
3-Deoxyvitamin D3	Lipid_275
C44 H88 Cl N3 O2 S2	Lipid_276
PG(13:0/20:1(11Z))	Lipid_277
PC(16:0/9:0(CHO))	Lipid_278
C43 H73 N9 O4	Lipid_279
26:2(5Z,9Z)(25Me) Esi+6.4169974	Lipid_280
C35 H72 N8 O3	Lipid_281
C20 H49 N12 O4	Lipid_282
PC(16:0/22:3(13Z,16Z,19Z))[U]	Lipid_283
Stearamide	Lipid_284
C59 H100 N11 O2	Lipid_285
C40 H83 N9 O2	Lipid_286
> limit Esi+9.516999	Lipid_287
PI(16:0/22:5(4Z,7Z,10Z,13Z,16Z)) Esi+7.641002	Lipid_288
PC(18:2(9Z,12Z)/22:5(7Z,10Z,13Z,16Z,19Z)) Esi+9.438998	Lipid_289
PE(22:5(4Z,7Z,10Z,13Z,16Z)/P-18:1(11Z))	Lipid_290
C47 H98 N O9	Lipid_291
PE(20:3(5Z,8Z,11Z)/P-18:1(11Z)) Esi+11.700002	Lipid_292
C42 H69 N6 O6	Lipid_293
PE-Cer(d14:2(4E,6E)/25:0)	Lipid_294
PE(20:5(5Z,8Z,11Z,14Z,17Z)/P-18:1(11Z))	Lipid_295
DG(18:1(11E)/16:0/0:0)	Lipid_296
C39 H68 N3 O3	Lipid_297
> limit Esi+9.884999	Lipid_298
C37 H69 N7 O3	Lipid_299
1-Hydroxyvitamin D5	Lipid_300
1,2-Dioleoyl-sn-glycerol	Lipid_301
Cer(d16:2(4E,6E)/22:1(13Z)(2OH))	Lipid_302
C46 H93 N7 O8	Lipid_303
C37 H76 N11 O6	Lipid_304
C35 H70 N8 O3	Lipid_305
C42 H84 N15 O2	Lipid_306
> limit Esi+11.032001	Lipid_307
> limit Esi+9.951997	Lipid_308
PC(18:0/P-18:1(11Z)) Esi+12.528005	Lipid_309
C50 H83 N5 O6	Lipid_310
C52 H100 N7 O7	Lipid_311
PC(14:1(9Z)/24:0)	Lipid_312
C43 H77 N15 O	Lipid_313
PC(18:0/P-18:0)	Lipid_314
PC(O-15:0/O-1:0)[U]	Lipid_315
C46 H97 N12 O	Lipid_316
<none> Esi+0.547	Lipid_317
18:2 Cholesteryl ester	Lipid_318
C51 H99 N O S4	Lipid_319
Bombykol	Lipid_320
C39 H80 N16 O	Lipid_321
> limit Esi+11.109998	Lipid_322
1-(10-methyl-hexadecanyl-2-(8-[3]-ladderane-octanyl)-sn-glycerol	Lipid_323
PC(20:3(5Z,8Z,11Z)/22:5(4Z,7Z,10Z,13Z,16Z))	Lipid_324
PE(20:4(5Z,8Z,11Z,14Z)/P-18:1(11Z))	Lipid_325
PE-Cer(d15:1(4E)/22:0(2OH))	Lipid_326
C47 H97 N O5 S3	Lipid_327
C39 H68 N8 O3	Lipid_328
C46 H82 N O5	Lipid_329
C57 H98 N6 O2	Lipid_330
TG(16:0/19:1(9Z)/19:1(9Z))[iso3]	Lipid_331
C40 H77 N4 O	Lipid_332
PC(22:1(13Z)/P-18:1(11Z))	Lipid_333
PC(13:0/18:2(9Z,12Z))	Lipid_334
C22 H28 N3 O5	Lipid_335
> limit Esi+8.541997	Lipid_336
C27 H47 N3 O	Lipid_337
C27 H42	Lipid_338
PC(13:0/22:6(4Z,7Z,10Z,13Z,16Z,19Z))	Lipid_339
C52 H102 N2 O6	Lipid_340
PE(O-16:0/21:0)	Lipid_341
C27 H4 Cl2 N O20 S4	Lipid_342
PC(15:1(9Z)/0:0)	Lipid_343
C35 H72 N8 O3 Esi+13.268003	Lipid_344
LysoPC(15:0)	Lipid_345
C43 H78 N8 O	Lipid_346
TG(14:0/14:0/19:1(9Z))[iso3]	Lipid_347
> limit Esi+10.654001	Lipid_348
C45 H78 N6 O2	Lipid_349
TG(16:0/14:0/16:0)[iso3]	Lipid_350
3,7,11,15-Tetramethyl-6,10,14-hexadecatrien-1-ol	Lipid_351
C51 H105 N5 O2 S	Lipid_352
C57 H119 N2 O S	Lipid_353
C58 H104 N12	Lipid_354
30:4(15Z,18Z,21Z,24Z)	Lipid_355
PE(18:0/P-18:0)	Lipid_356
LysoPE(0:0/20:1(11Z))	Lipid_357
C56 H96 N4 O8	Lipid_358
C39 H75 N13 O2	Lipid_359
13R-Methyl-6E-heneicosene	Lipid_360
C56 H104 N5 O5	Lipid_361
PA(22:0/22:0)	Lipid_362
Linolenyl palmitate	Lipid_363
C10 N O13 S	Lipid_364
PE(O-18:0/15:0)	Lipid_365
PI(16:0/20:4(5Z,8Z,11Z,14Z))	Lipid_366
C49 H93 N O11	Lipid_367
C49 H94 N8 O4	Lipid_368
C49 H94 N6 O5	Lipid_369
C55 H104 N14 O2	Lipid_370
C38 H73 O8	Lipid_371
LysoPE(0:0/20:4(5Z,8Z,11Z,14Z))	Lipid_372
PE(22:4(7Z,10Z,13Z,16Z)/P-18:1(11Z))	Lipid_373
C33 H69 N7 O3	Lipid_374
C18 H27 N11 O2	Lipid_375
C37 H65 N7 O3	Lipid_376
C52 H103 N6 O3	Lipid_377
C34 H73 N6 O	Lipid_378
C33 H67 N7 O3	Lipid_379
C35 H65 N7 O3	Lipid_380
> limit Esi+11.252002	Lipid_381
C53 H96 N11 O3	Lipid_382
C51 H87 N5 O7	Lipid_383
C46 H82 N4 O4	Lipid_384
C20 H41 N4	Lipid_385
GlcCer(d14:1(4E)/24:0(2OH))	Lipid_386
C33 H67 N7 O3 Esi+12.510997	Lipid_387
C25 H39 N10	Lipid_388
C44 H93 N12 O6	Lipid_389
C37 H77 N6 O2	Lipid_390
C37 H50 N O3	Lipid_391
PG	Lipid_392
LysoPC(20:1(11Z))	Lipid_393
> limit 20.640997	Lipid_394
> limit Esi+10.524997	Lipid_395
C44 H53	Lipid_396
C40 H78 N O8	Lipid_397
C33 H55 N O10	Lipid_398
PE(O-16:0/19:1(9Z)) Esi+10.953002	Lipid_399
<none> Esi+0.5690002	Lipid_400
PC(O-1:0/O-16:0)[U]	Lipid_401
CE(20:4)	Lipid_402
LysoPE(0:0/18:2(9Z,12Z))	Lipid_403
C26 H47 N6 O4	Lipid_404
C60 H118 N5 S2	Lipid_405
PE(22:1(11Z)/18:0)	Lipid_406
C43 H87 N O10	Lipid_407
C57 H106 N9 O	Lipid_408
Axillarenic acid	Lipid_409
C33 H64 N6 O2	Lipid_410
C54 H114 N10	Lipid_411
C39 H46 N6 O6	Lipid_412
> limit Esi+11.085001	Lipid_413
C43 H76 N2 O3	Lipid_414
C47 H88 N10 O3	Lipid_415
PC(22:6(4Z,7Z,10Z,13Z,16Z,19Z)/22:6(4Z,7Z,10Z,13Z,16Z,19Z))	Lipid_416
C40 H87 N9 O2	Lipid_417
SM(d16:1/23:0)	Lipid_418
LysoPC(20:2(11Z,14Z))	Lipid_419
DG(19:0/20:1(11Z)/0:0)[iso2]	Lipid_420
> limit Esi+18.661005	Lipid_421
C41 H89 N11 O4 S	Lipid_422
> limit Esi+11.074002	Lipid_423
C53 H97 N3 O4 S	Lipid_424
PC(P-20:0/21:0) Esi+12.744997	Lipid_425
PE(20:2(11Z,14Z)/P-18:1(11Z))	Lipid_426
PE(20:4(5Z,8Z,11Z,14Z)/P-18:1(11Z)) Esi+11.356	Lipid_427
C33 H63 N7 O3	Lipid_428
C50 H15 Cl3 O8 S3	Lipid_429
C43 H76 N8	Lipid_430
3-Deoxyvitamin D3 Esi+18.674006	Lipid_431
C40 H79 N4 O	Lipid_432
C53 H110 N O9	Lipid_433
TG(16:0/14:0/18:0)[iso6]	Lipid_434
PE-Cer(d15:1(4E)/22:0(2OH)) Esi+8.067	Lipid_435
PC(20:4(5Z,8Z,11Z,14Z)/20:3(8Z,11Z,14Z))	Lipid_436
C44 H79 N S	Lipid_437
C43 H78 N8 O3	Lipid_438
C37 H68 N11	Lipid_439
C48 H100 N4 O5 S2	Lipid_440
> limit Esi+10.575	Lipid_441
> limit 21.148005	Lipid_442
Erythroxanthin sulfate	Lipid_443
PC(18:1(11Z)/15:0) Esi+12.109996	Lipid_444
DG(18:1(9Z)/18:2(9Z,12Z)/0:0)[iso2]	Lipid_445
> limit 21.6	Lipid_446
C44 H82 N4 O4	Lipid_447
C51 H95 N10 O3 Esi+18.5	Lipid_448
C23 H48 N5 O5	Lipid_449
C37 H76 N8 O3	Lipid_450
PE(P-16:0/0:0)	Lipid_451
> limit Esi+10.083005	Lipid_452
C50 H108 N16 O	Lipid_453
C49 H103 N5 O6	Lipid_454
C46 H93 N6 O8	Lipid_455
C47 H75 N5 O S	Lipid_456
3-Deoxyvitamin D3 Esi+18.113005	Lipid_457
C45 H85 N11 O3	Lipid_458
C38 H75 N7 O	Lipid_459
Elaidic carnitine	Lipid_460
> limit Esi+10.092	Lipid_461
> limit Esi+22.002008	Lipid_462
C59 H105 N2 O2 S	Lipid_463
PE(20:1(11Z)/P-18:1(11Z))	Lipid_464
C49 H101 N13 O5	Lipid_465
C40 H85 N12	Lipid_466
TG(12:0/18:2(9Z,12Z)/20:0)[iso6]	Lipid_467
PC(22:6(4Z,7Z,10Z,13Z,16Z,19Z)/P-18:1(11Z))	Lipid_468
1-Heptadecanoyl-2-(5Z,8Z,11Z,14Z-eicosatetraenoyl)-sn-glycero-3-phosphocholine Esi+12.274997	Lipid_469
C39 H77 N4 O	Lipid_470
C14 H29 N5 O S	Lipid_471
1-(14-methyl-pentadecanoyl)-2-(8-[3]-ladderane-octanyl)-sn-glycerol	Lipid_472
1-(8-[3]-ladderane-octanoyl-2-(8-[3]-ladderane-octanyl)-sn-glycerol	Lipid_473
> limit Esi+8.345997	Lipid_474
C34 H71 N30 O	Lipid_475
C43 H78 N8	Lipid_476
PE(18:4(6Z,9Z,12Z,15Z)/P-18:1(11Z))	Lipid_477
PE(21:0/22:2(13Z,16Z))	Lipid_478
32,35-anhydrobacteriohopaneterol	Lipid_479
C48 H86 N3 O15	Lipid_480
Behenyl linolenate	Lipid_481
PC(15:0/22:5(4Z,7Z,10Z,13Z,16Z)) Esi+11.5529995	Lipid_482
C59 H95 O4	Lipid_483
C49 H86 N11	Lipid_484
PE(O-18:1(9Z)/0:0)	Lipid_485
C39 H72 N8 O3	Lipid_486
C46 H87 N13 O3	Lipid_487
C52 H75 N3 O7	Lipid_488
3beta-hydroxy-4beta-methyl-5alpha-cholest-7-ene-4alpha-carboxylic acid Esi+7.429997	Lipid_489
C48 H93 N4 O5	Lipid_490
PG(12:0/16:1(9Z))	Lipid_491
DG(12:0/12:0/0:0)[iso2]	Lipid_492
6-[3]-ladderane-1-hexanol	Lipid_493
Decaprenol	Lipid_494
LysoPC(17:0)	Lipid_495
DG(O-16:0/18:1(9Z))	Lipid_496
C22 H47 N6	Lipid_497
> limit Esi+17.812004	Lipid_498
C22 H45 N3 O	Lipid_499
C35 H64 N8 O2	Lipid_500
> limit Esi+19.629	Lipid_501
C33 H70 N8 O3	Lipid_502
PC(P-20:0/22:4(7Z,10Z,13Z,16Z))	Lipid_503
C46 H85 N3 O2 S2	Lipid_504
C56 H112 N5 O5	Lipid_505
PI-Cer(t18:0/18:0(2OH))	Lipid_506
1?,25-dihydroxy-11?-phenylvitamin D3 / 1?,25-dihydroxy-11?-phenylcholecalciferol	Lipid_507
> limit Esi+22.359991	Lipid_508
SM(d18:1/25:0) Esi+18.269997	Lipid_509
C42 H89 N9 O	Lipid_510
> limit Esi+7.3780017	Lipid_511
20:5 Cholesteryl ester	Lipid_512
C35 H73 N6 O2	Lipid_513
PA(O-18:0/21:0)	Lipid_514
<none> Esi+12.743999	Lipid_515
> limit Esi+10.444	Lipid_516
PE(22:1(11Z)/12:0)	Lipid_517
SM(d18:1/24:0) Esi+17.993996	Lipid_518
C45 H50 O3 S5	Lipid_519
SM(d18:1/25:0) Esi+14.412996	Lipid_520
GlcCer(d18:1/26:1(17Z))	Lipid_521
PA(O-18:0/21:0) Esi+17.259	Lipid_522
PA(12:0/16:1(9Z))	Lipid_523
C52 H105 N6 O3	Lipid_524
Kaempferol 3-rhamnosyl-(1-2)-[xylosyl-(1-3)-rhamnosyl-(1-6)-galactoside]	Lipid_525
C45 H92 N8 O4	Lipid_526
C43 H87 N19	Lipid_527
TG(12:0/16:0/22:3(10Z,13Z,16Z))[iso6]	Lipid_528
> limit Esi+15.326997	Lipid_529
C39 H79 N7 O	Lipid_530
> limit Esi+10.595	Lipid_531
3-Deoxyvitamin D3 Esi+18.806	Lipid_532
C20 H46 N20 O	Lipid_533
C37 H64 N3 O3	Lipid_534
C38 H83 N9 O2	Lipid_535
C39 H85 N9 O2	Lipid_536
DG(O-16:0/18:1(9Z)) Esi+8.252	Lipid_537
TG(12:0/20:1(11Z)/22:2(13Z,16Z))[iso6]	Lipid_538
PE(21:0/22:2(13Z,16Z)) Esi+12.335	Lipid_539
3-Deoxyvitamin D3 Esi+18.304995	Lipid_540
PAz-PC	Lipid_541
C37 H40 N4 O6	Lipid_542
PE(P-20:0/17:2(9Z,12Z))	Lipid_543
> limit 20.578001	Lipid_544
C46 H77 N8 O6	Lipid_545
TG(12:0/20:2(11Z,14Z)/20:2(11Z,14Z))[iso3]	Lipid_546
C39 H80 N5 O4	Lipid_547
> limit Esi+11.427001	Lipid_548
C35 H64 N6 O2	Lipid_549
C30 H51 N8 O5	Lipid_550
TG(18:0/18:0/18:0)	Lipid_551
DG(18:0/18:1(9Z)/0:0)[iso2]	Lipid_552
C58 H119 N7 S	Lipid_553
C33 H61 N26 O7	Lipid_554
Cer(d18:1/20:0)	Lipid_555
C37 H38 O S	Lipid_556
> limit Esi+11.901	Lipid_557
Cer(d18:2/23:0)	Lipid_558
C37 H76 N5 O4	Lipid_559
C33 H70 N8 O3 Esi+12.941996	Lipid_560
C51 H75 O16	Lipid_561
PE(18:2(9Z,12Z)/P-18:1(11Z))	Lipid_562
PC(13:0/0:0)	Lipid_563
C31 H53 N6 O7	Lipid_564
C55 H93 Cl2 N2 O	Lipid_565
C49 H102 N11 O2	Lipid_566
> limit Esi+9.789998	Lipid_567
C35 H71 N7 O3 Esi+13.894999	Lipid_568
C39 H68 O4	Lipid_569
cholesteryl beta-D-glucoside	Lipid_570
N-(2-phenoxy-ethyl) arachidonoyl amine	Lipid_571
C52 H85	Lipid_572
C39 H81 N12	Lipid_573
PC(20:5(5Z,8Z,11Z,14Z,17Z)/22:6(4Z,7Z,10Z,13Z,16Z,19Z))	Lipid_574
C35 H59 N29 O6	Lipid_575
PS(14:0/14:0)[U]	Lipid_576
C35 H71 N3 O3	Lipid_577
C36 H75 N10 O	Lipid_578
C42 H83 Cl N6 O	Lipid_579
<none> Esi+12.808004	Lipid_580
> limit Esi+10.996001	Lipid_581
> limit Esi+18.938997	Lipid_582
C45 H73	Lipid_583
Cholestane-3,7,12,25-tetrol-3-glucuronide	Lipid_584
PC(22:0/P-18:1(11Z))	Lipid_585
C32 H38 N16 O4	Lipid_586
C43 H77 N S	Lipid_587
C20 H39 N3 O2	Lipid_588
C29 H40 N5 O9	Lipid_589
1-Octadecanoyl-2-(9Z,1Z-octadecadienoyl)-3-O-[(N,N,N-trimethyl) homoserine]-glycerol	Lipid_590
> limit Esi+9.878001	Lipid_591
C53 H85	Lipid_592
C38 H83 N12 O2	Lipid_593
C35 H64 N5 O2	Lipid_594
> limit Esi+0.8789998	Lipid_595
C34 H43 N3 O14	Lipid_596
C32 H41 N4 O11	Lipid_597
C45 H78 N6 O2 Esi+17.458006	Lipid_598
PC(22:1(13Z)/P-18:1(11Z)) Esi+10.095	Lipid_599
C26 H45 N3 O14 S	Lipid_600
C27 H58 N O9	Lipid_601
C26 H35 N14 O18	Lipid_602
C21 H41 O	Lipid_603
C4 H2 N O5 S	Lipid_604
Cer(d18:1/16:0).1	Lipid_605
Isopalmitic acid	Lipid_606
cis-12-Oleic acid.1	Lipid_607
Stearic acid	Lipid_608
TG(14:1(9Z)/14:1(9Z)/14:1(9Z))	Lipid_609
Cer(d18:1/24:1(15Z)).1	Lipid_610
PI(16:0/22:4(10Z,13Z,16Z,19Z)).1	Lipid_611
C15 H2 N3 O15 S2	Lipid_612
PS(18:0/20:1(11Z))	Lipid_613
Cer(d18:1/22:0).1	Lipid_614
PE-Cer(d14:1(4E)/24:0)	Lipid_615
Cer(d18:1/18:0).1	Lipid_616
Cer(d18:1/23:0).1	Lipid_617
Cer(d18:1/24:0).1	Lipid_618
PS(18:1(9Z)/22:0)	Lipid_619
Cer(d18:2/22:0)	Lipid_620
1-O-alpha-D-glucopyranosyl-1,2-nonadecandiol	Lipid_621
PS(18:0/20:0)	Lipid_622
C34 H68 N2 O6	Lipid_623
7-trans,9-cis-octadecadienoic acid	Lipid_624
PS(20:0/20:2(11Z,14Z))	Lipid_625
PS(20:1(11Z)/22:2(13Z,16Z))	Lipid_626
19:0 Cholesteryl ester	Lipid_627
18:1 Campesteryl ester	Lipid_628
Cer(d18:1/14:0)	Lipid_629
PS(18:0/22:0)	Lipid_630
PS(22:2(13Z,16Z)/18:1(9Z))	Lipid_631
PS(18:0/22:4(7Z,10Z,13Z,16Z))	Lipid_632
1176.78	Lipid_633
C41 H82 N2 O6	Lipid_634
PI(16:0/20:2(11Z,14Z))	Lipid_635
Hypoglaucin G	Lipid_636
PG(18:2(9Z,12Z)/22:6(4Z,7Z,10Z,13Z,16Z,19Z))	Lipid_637
Cer(d18:1/20:0).1	Lipid_638
C39 H85 N7 O2 S3	Lipid_639
TG(14:1(9Z)/14:1(9Z)/14:1(9Z)) Esi-18.467005	Lipid_640
cis,cis-Muconic acid	Lipid_641
<none>.1	Lipid_642
Cer(d18:1/17:0)	Lipid_643
Cer(d18:2/23:0).1	Lipid_644
<none> Esi-0.65299994	Lipid_645
Cer(d16:1/23:0)	Lipid_646
Etn-1-P-Cer(d14:1/18:0)	Lipid_647
DG(17:1(9Z)/18:0/0:0)[iso2]	Lipid_648
PS(22:4(7Z,10Z,13Z,16Z)/20:0)	Lipid_649
C42 H75 N7 O16	Lipid_650
C41 H76 O7	Lipid_651
Cer(d16:1/17:0)	Lipid_652
C29 H38 N8 O9	Lipid_653
C53 H94 N O8	Lipid_654
30-(-2-(O-2-hydroxy-ethane)-3-hydroxy-propane)-hopane	Lipid_655
> limit Esi-19.601007	Lipid_656
delta-hexadecalactone	Lipid_657
C43 H83 N3 O20	Lipid_658
C41 H81 N3 O20	Lipid_659
DG(17:2(9Z,12Z)/18:0/0:0)[iso2]	Lipid_660
PI(16:0/22:5(4Z,7Z,10Z,13Z,16Z)).1	Lipid_661
PS(22:0/0:0)	Lipid_662
PI(18:1(9Z)/22:2(13Z,16Z))	Lipid_663
PI(16:0/22:5(4Z,7Z,10Z,13Z,16Z)) Esi-7.3150015	Lipid_664
C42 H75 N10 O15	Lipid_665
32,35-anhydrobacteriohopaneterol.1	Lipid_666
PS(22:4(7Z,10Z,13Z,16Z)/20:1(11Z))	Lipid_667
PS(22:1(11Z)/0:0)	Lipid_668
PS(18:0/20:2(11Z,14Z))	Lipid_669
C21 H44 S	Lipid_670
4Z,7Z,10Z,13Z,16Z,19Z,22Z,25Z-octacosaoctaenoic acid	Lipid_671
?-lactic acid	Lipid_672
> limit Esi-7.386001	Lipid_673
PS(22:2(13Z,16Z)/18:1(9Z)) Esi-9.059002	Lipid_674
C23 H48 O2 S2	Lipid_675
LysoPE(0:0/20:0)	Lipid_676
C42 H79 N O3	Lipid_677
PS(O-20:0/20:3(8Z,11Z,14Z))	Lipid_678
DG(17:2(9Z,12Z)/20:1(11Z)/0:0)[iso2]	Lipid_679
PE(22:1(11Z)/14:1(9Z))	Lipid_680
C21 H26 O3	Lipid_681
C43 H82 Cl N7 O3	Lipid_682
PE(20:4(5Z,8Z,11Z,14Z)/P-18:1(11Z)).1	Lipid_683
C47 H85 O21	Lipid_684
C33 H36 N3	Lipid_685
C46 H82 N15 O9	Lipid_686
C44 H81 N7 O16	Lipid_687
PG(17:2(9Z,12Z)/22:6(4Z,7Z,10Z,13Z,16Z,19Z))	Lipid_688
Docosanedioic acid.1	Lipid_689
12:0 Cholesteryl ester	Lipid_690
> limit Esi-8.285998	Lipid_691
C42 H83 N O4	Lipid_692
PE(16:1(9Z)/20:3(8Z,11Z,14Z))	Lipid_693
> limit Esi-7.3099985	Lipid_694
PS(22:4(7Z,10Z,13Z,16Z)/20:0) Esi-10.199999	Lipid_695
PS(20:1(11Z)/22:4(7Z,10Z,13Z,16Z))	Lipid_696
DG(17:2(9Z,12Z)/18:1(9Z)/0:0)[iso2]	Lipid_697
C45 H81 O21	Lipid_698
PE(20:3(5Z,8Z,11Z)/P-18:1(11Z)).1	Lipid_699
PE(22:5(4Z,7Z,10Z,13Z,16Z)/P-18:1(11Z)).1	Lipid_700
18-methyl-5Z,8Z,11Z,14Z-nonadecatetraenoic acid	Lipid_701
PS(O-20:0/22:4(7Z,10Z,13Z,16Z))	Lipid_702
C20 H36 N7 O2	Lipid_703
C41 H77 N8 O2 S	Lipid_704
14:0(5Me[R],9Me[R],13Me)	Lipid_705
Rifamycin	Lipid_706
PA(O-18:0/21:0).1	Lipid_707
C51 H90 N O8	Lipid_708
> limit Esi-6.7839975	Lipid_709
PS(22:1(11Z)/22:2(13Z,16Z))	Lipid_710
PE(20:5(5Z,8Z,11Z,14Z,17Z)/P-18:1(11Z)).1	Lipid_711
TG(14:1(9Z)/14:1(9Z)/15:1(9Z))[iso3]	Lipid_712
> limit Esi-10.052001	Lipid_713
> limit Esi-10.488004	Lipid_714
PI(16:0/20:4(5Z,8Z,11Z,14Z)).1	Lipid_715
DG(17:2(9Z,12Z)/20:0/0:0)[iso2]	Lipid_716
PI(18:0/0:0)	Lipid_717
> limit Esi-6.5229993	Lipid_718
C35 H74 N5	Lipid_719
C43 H83 N O3	Lipid_720
PS(P-20:0/22:2(13Z,16Z))	Lipid_721
PE(14:1(9Z)/22:2(13Z,16Z))	Lipid_722
PS(22:1(11Z)/22:4(7Z,10Z,13Z,16Z))	Lipid_723
C50 H97 N O4	Lipid_724
C24 H50 O2 S2	Lipid_725
C41 H67 N14 O11	Lipid_726
C50 H78 N8 S	Lipid_727
<none> Esi-11.963999	Lipid_728
C41 H79 N8 O2 S	Lipid_729
PE(18:3(6Z,9Z,12Z)/P-18:1(11Z)).1	Lipid_730
C34 H49 N O25	Lipid_731
7-trans,9-cis-octadecadienoic acid Esi-11.875	Lipid_732
<none> Esi-28.375996	Lipid_733
C25 H49 N3 O19	Lipid_734
5Z,9Z,12E-Octadecatrienoic acid	Lipid_735
cholesterol sulfate	Lipid_736
C40 H75 N O3	Lipid_737
> limit Esi-7.147002	Lipid_738
C44 H75 N7 O16	Lipid_739
PS(22:2(13Z,16Z)/20:1(11Z))	Lipid_740
C31 H69 N26	Lipid_741
PE-Cer(d14:1(4E)/23:0)	Lipid_742
C41 H84 S2	Lipid_743
TG(12:0/12:0/20:3(8Z,11Z,14Z))[iso3]	Lipid_744
LysoPE(0:0/22:0)	Lipid_745
C34 H51 O9	Lipid_746
PS(22:2(13Z,16Z)/22:4(7Z,10Z,13Z,16Z))	Lipid_747
C42 H81 N O4	Lipid_748
PE(P-18:1(9Z)/20:4(6E,8Z,11Z,14Z)(5OH[S]))	Lipid_749
PI(16:0/20:3(5Z,8Z,11Z))	Lipid_750
> limit Esi-9.503999	Lipid_751
Cer(d18:1/25:0)	Lipid_752
C44 H65 N21 O6	Lipid_753
PE(22:4(7Z,10Z,13Z,16Z)/P-18:0)	Lipid_754
C58 H111 N O4	Lipid_755
> limit Esi-10.9419985	Lipid_756
C53 H96 N O8	Lipid_757
PS(17:0/22:1(11Z))	Lipid_758
DG(17:1(9Z)/18:0/0:0)[iso2] Esi-13.256002	Lipid_759
C48 H91 N O9	Lipid_760
> limit Esi-11.843997	Lipid_761
DG(17:2(9Z,12Z)/22:4(7Z,10Z,13Z,16Z)/0:0)[iso2]	Lipid_762
C32 H64 N2 O6	Lipid_763
DG(17:2(9Z,12Z)/20:3(8Z,11Z,14Z)/0:0)[iso2]	Lipid_764
> limit Esi-9.757998	Lipid_765
C24 H45 N7 O15	Lipid_766
> limit Esi-12.759002	Lipid_767
PS(14:0/22:0)	Lipid_768
C60 H84 N2 O2	Lipid_769
N-(24-hydroxytetracosanyl)sphinganine.1	Lipid_770
9Z,11E,13-Tetradecatrienal	Lipid_771
C34 H69 N O2	Lipid_772
<none> Esi-5.8719993	Lipid_773
C42 H67 N14 O11	Lipid_774
PE-Cer(d14:1(4E)/26:0)	Lipid_775
20:0 Cholesteryl ester	Lipid_776
DG(17:2(9Z,12Z)/20:2(11Z,14Z)/0:0)[iso2]	Lipid_777
PS(O-18:0/22:4(7Z,10Z,13Z,16Z))	Lipid_778
PS(22:2(13Z,16Z)/20:0)	Lipid_779
Cer(t18:0/18:0(2OH))	Lipid_780
1-O-alpha-D-glucopyranosyl-1,2-eicosandiol.1	Lipid_781
Cer(d18:0/16:0(2OH))	Lipid_782
C36 H68 O4	Lipid_783
PE(20:3(5Z,8Z,11Z)/P-18:1(11Z)) Esi-11.648997	Lipid_784
11,12-dihydroxy arachidic acid	Lipid_785
DG(17:1(9Z)/20:0/0:0)[iso2]	Lipid_786
> limit Esi-11.197999	Lipid_787
> limit Esi-10.601	Lipid_788
Eicosyl isobutyrate	Lipid_789
<none> Esi-0.675	Lipid_790
C43 H79 N6 O8 S	Lipid_791
C32 H60 N9 O	Lipid_792
> limit Esi-8.205001	Lipid_793
> limit Esi-10.171998	Lipid_794
2E-Phytenoic acid	Lipid_795
C55 H109 N O S2	Lipid_796
Erythromycin ethylsuccinate	Lipid_797
C56 H76 N2 O2	Lipid_798
C39 H75 N8 O2 S	Lipid_799
> limit Esi-12.049001	Lipid_800
C34 H66 O4	Lipid_801
> limit Esi-12.837004	Lipid_802
C14 H38 N13 S	Lipid_803
> limit Esi-8.654003	Lipid_804
C51 H92 N O8	Lipid_805
PS(22:4(7Z,10Z,13Z,16Z)/22:0)	Lipid_806
C56 H113 N11 S	Lipid_807
DG(17:2(9Z,12Z)/18:0/0:0)[iso2] Esi-12.47	Lipid_808
PG(18:2(9Z,12Z)/22:6(4Z,7Z,10Z,13Z,16Z,19Z)) Esi-7.4550014	Lipid_809
> limit Esi-10.476	Lipid_810
DG(16:0/17:0/0:0)[iso2]	Lipid_811
C46 H77 N7 O16	Lipid_812
C52 H79 N2 O4	Lipid_813
PE(22:6(4Z,7Z,10Z,13Z,16Z,19Z)/P-18:1(11Z))	Lipid_814
C45 H92 N7 O6 S	Lipid_815
> limit Esi-9.013	Lipid_816
> limit Esi-6.5729985	Lipid_817
PI(20:4(5Z,8Z,11Z,14Z)/0:0)	Lipid_818
PE(20:4(5Z,8Z,11Z,14Z)/P-18:1(11Z)) Esi-11.1640005	Lipid_819
> limit Esi-9.057003	Lipid_820
(-)-Fusicoplagin A	Lipid_821
Cer(d18:0/22:0(2OH))	Lipid_822
DG(17:2(9Z,12Z)/20:2(11Z,14Z)/0:0)[iso2] Esi-12.7420025	Lipid_823
> limit Esi-10.972995	Lipid_824
C40 H65 N14 O11	Lipid_825
PI(16:0/18:2(9Z,12Z))	Lipid_826
> limit Esi-10.488004 :1	Lipid_827
PG(20:2(11Z,14Z)/22:6(4Z,7Z,10Z,13Z,16Z,19Z))	Lipid_828
> limit Esi-10.0390005	Lipid_829
Ceriporic acid B	Lipid_830
C23 H27 Cl N9 O3	Lipid_831
PI(18:0/22:4(10Z,13Z,16Z,19Z))	Lipid_832
C43 H72 N22 O4	Lipid_833
C33 H63 N8 O2 S	Lipid_834
Protorifamycin I	Lipid_835
> limit Esi-6.5249987	Lipid_836
cis-10-Oleic acid	Lipid_837
(24R)-25-fluoro-1?,24-dihydroxyvitamin D3 / (24R)-25-fluoro-1?,24-dihydroxycholecalciferol	Lipid_838
PE(14:0/22:4(7Z,10Z,13Z,16Z))	Lipid_839
<none> Esi-10.757001	Lipid_840
Pyruvic acid	Lipid_841
C54 H103 N O6	Lipid_842
C47 H77 N2 O4	Lipid_843
C34 H53 N O25	Lipid_844
> limit Esi-8.291997	Lipid_845
C32 H49 N O25	Lipid_846
C53 H92 N O8	Lipid_847
ecdysone palmitate	Lipid_848
C53 H81 N9 O	Lipid_849
C5 H6 N3 O4	Lipid_850
> limit Esi-9.509999	Lipid_851
20:1 Cholesteryl ester	Lipid_852
PG(18:0/18:1(11Z))	Lipid_853
<none> Esi-12.804996	Lipid_854
C48 H88 N4 O S2	Lipid_855
PS(O-16:0/22:1(11Z))	Lipid_856
C41 H83 N O4	Lipid_857
C5 H8 N2 O8	Lipid_858
C42 H67 N14 O10	Lipid_859
> limit Esi-12.777005	Lipid_860
C49 H73 N6 O2	Lipid_861
LysoPE(0:0/18:1(11Z))	Lipid_862
LysoPE(0:0/20:4(5Z,8Z,11Z,14Z)).1	Lipid_863
11E,13E-Hexadecadienyl acetate	Lipid_864
> limit Esi-11.825002	Lipid_865
> limit Esi-8.660003	Lipid_866
C42 H75 O20	Lipid_867
C51 H77 N2 O4	Lipid_868
C48 H81 Cl2 O12	Lipid_869
C20 H22 N8 O8	Lipid_870
PI(16:0/22:3(10Z,13Z,16Z))	Lipid_871
> limit Esi-9.061997	Lipid_872
LysoPE(0:0/18:0)	Lipid_873
PE(14:0/20:2(11Z,14Z))	Lipid_874
C23 H42 N7 O2	Lipid_875
C18 H36 O3	Lipid_876
C32 H72 N23 O2	Lipid_877
C56 H80 N O2 S	Lipid_878
PI(16:0/16:1(9Z))	Lipid_879
> limit Esi-1.1030003	Lipid_880
C60 H113 N4 O5	Lipid_881
PS(P-20:0/18:1(9Z))	Lipid_882
C45 H85 N3 O20	Lipid_883
C53 H90 N S2	Lipid_884
> limit Esi-1.4620005	Lipid_885
DG(22:0/22:3(10Z,13Z,16Z)/0:0)[iso2]	Lipid_886
C18 H22 N11 O2 S2	Lipid_887
C55 H105 N O S2	Lipid_888
LysoPE(0:0/18:2(9Z,12Z)).1	Lipid_889
PS(O-20:0/22:6(4Z,7Z,10Z,13Z,16Z,19Z))	Lipid_890
13,14-dihydroxy-docosanoic acid	Lipid_891
C52 H85 N2 S2	Lipid_892
C45 H82 Cl N3 O4	Lipid_893
C48 H92 N2 O12	Lipid_894
> limit Esi-7.6770015	Lipid_895
> limit Esi-0.8759999	Lipid_896
C51 H87 N2 O S2	Lipid_897
DG(22:1(13Z)/22:3(10Z,13Z,16Z)/0:0)[iso2]	Lipid_898
C46 H81 N8 O2 S	Lipid_899
DG(22:3(10Z,13Z,16Z)/22:2(13Z,16Z)/0:0)[iso2]	Lipid_900
C32 H49 N2 O2 S	Lipid_901
DG(17:2(9Z,12Z)/20:2(11Z,14Z)/0:0)[iso2] Esi-12.037997	Lipid_902
> limit Esi-0.993	Lipid_903
Cer(d18:1/26:1(17Z))	Lipid_904
C30 H68 N26 O	Lipid_905
C29 H44 N6 O20	Lipid_906
C20 H53 Cl3 N19 O S3	Lipid_907
Cer(d18:0/16:0)	Lipid_908
C5 H10 N3 O5 S	Lipid_909
DG(17:0/18:0/0:0)[iso2]	Lipid_910
Diketo-gulonic acid Esi-28.174007	Lipid_911
C46 H73 N14 S3	Lipid_912
C44 H85 N O7	Lipid_913
C42 H83 N O4 Esi-14.821006	Lipid_914
C57 H58 N14 O3	Lipid_915
> limit Esi-8.188998	Lipid_916
1-O-alpha-D-glucopyranosyl-1,2-eicosandiol Esi-9.507002	Lipid_917
C5 H Cl N2 S	Lipid_918
C43 H80 N9 O	Lipid_919
PS(O-18:0/22:1(11Z))	Lipid_920
LysoPC(18:0).1	Lipid_921
DGTA(18:1/22:4(10Z,13Z,16Z,19Z))	Lipid_922
C37 H73 N O6	Lipid_923
20:3 Campesteryl ester	Lipid_924
PE(22:1(11Z)/18:4(6Z,9Z,12Z,15Z))	Lipid_925
1-O-alpha-D-glucopyranosyl-1,2-eicosandiol Esi-9.727998	Lipid_926
PI(18:1(9Z)/0:0)	Lipid_927
1-Octadecanoyl-2-(9Z,1Z-octadecadienoyl)-3-O-[(N,N,N-trimethyl) homoserine]-glycerol.1	Lipid_928
C22 H46 O2 S2	Lipid_929
DG(17:1(9Z)/20:0/0:0)[iso2] Esi-14.424996	Lipid_930
Cer(d14:1(4E)/20:0(2OH))	Lipid_931
C24 H51 Cl N2 O3 S	Lipid_932
> limit Esi-11.739999	Lipid_933
C60 H117 N4 O5	Lipid_934
C49 H75 N6 O2	Lipid_935
PS(22:2(13Z,16Z)/0:0)	Lipid_936
LysoPE(0:0/20:2(11Z,14Z))	Lipid_937
3-O-(Glcb1-2(Xylb1-3)Glcb1-4Galb)-(25R)-12-oxo-5alpha-spirostan-3beta-ol	Lipid_938
DG(17:0/20:0/0:0)[iso2]	Lipid_939
C39 H62	Lipid_940
C24 H44 N2 O S	Lipid_941
(24S)-1?,24-dihydroxyvitamin D3 / (24S)-1?,24-dihydroxycholecalciferol	Lipid_942
DG(17:0/18:0/0:0)[iso2] Esi-14.035003	Lipid_943
C34 H38 N2	Lipid_944
<none> Esi-0.8980002	Lipid_945
