# Supplementary material for: Unravelling the impacts of captivity on saltwater crocodile (Crocodylus porosus) cloacal bacterial communities and physiology
Source: FEMS Microbiol Ecol. 2025 Nov 19;101(12):fiaf114. doi: 10.1093/femsec/fiaf114 (PMC12658888; doi:10.1093/femsec/fiaf114)
Supplement: fiaf114_Supplemental_Files [file fiaf114_supplemental_files.zip › Table S2.csv]

HMDBID	KEGGID	Name	Origin	Links	Diff
HMDB0002917	C00379	Xylitol	Host; Microbiota; Food related; Drug related	Microbiota(BIGG:xylt ChEBI:17151 KEGG:C00379,D00061); Food related(FooDB:FDB001134 HMDB:HMDB0002917); Drug related(DrugBank:DB11195 KEGG:C00379,D00061)	1
HMDB0001851	C00532	L-Arabitol	Host; Microbiota; Food related	Microbiota(BIGG:abt__L ChEBI:18403 KEGG:C00532); Food related(FooDB:FDB022709 HMDB:HMDB0001851)	1
HMDB0000148	C00025	L-Glutamic acid	Host; Microbiota; Food related; Drug related	Microbiota(BIGG:glu__L ChEBI:16015 KEGG:C00025,D00007); Food related(FooDB:FDB012535 HMDB:HMDB0000148 T3DB:T3D4296); Drug related(DrugBank:DB00142 KEGG:C00025,D00007)	1
HMDB0003518	C01251	Homocitrate	Microbiota; Food related	Microbiota(ChEBI:17852,36457,52222 KEGG:C01251); Food related(FooDB:FDB023186)	1
HMDB0001202	C00239	2-Deoxycytidine	Host; Microbiota; Food related; Drug related	Microbiota(BIGG:dcmp ChEBI:15918 KEGG:C00239); Food related(FooDB:FDB022488 HMDB:HMDB0001202); Drug related(DrugBank:DB03798)	0
HMDB0000017	C00847	4-Pyridoxic acid	Host; Microbiota; Food related	Microbiota(KEGG:C00847); Food related(FooDB:FDB021874)	1
NA	NA	2-2-Dimethylsuccinic acid	Unknown	NA	1
HMDB0000355	C03761	3-Methylglutaric acid	Food related; Drug related	Food related(FooDB:FDB004207 HMDB:HMDB0000355 T3DB:T3D4262); Drug related(DrugBank:DB04377 KEGG:C03761,D04897)	0
HMDB0000210	C00864	D-pantothenic acid_1	Host; Microbiota; Food related; Drug related	Microbiota(BIGG:pnto__R ChEBI:46905,7916 KEGG:C00864,D07413); Food related(FooDB:FDB030151 HMDB:HMDB0000210); Drug related(DrugBank:DB01783 KEGG:C00864,D07413)	1
HMDB0000232	C03722	2-3-Pyridinedicarboxylic acid	Microbiota; Food related; Drug related	Microbiota(BIGG:quln ChEBI:16675 KEGG:C03722); Food related(FooDB:FDB031142 HMDB:HMDB0000232); Drug related(DrugBank:DB01796)	1
HMDB0000208	C00026	alpha-Ketoglutaric acid	Host; Microbiota; Food related; Drug related	Microbiota(BIGG:akg ChEBI:16810,30915 HMDB:HMDB0000208 KEGG:C00026); Food related(FooDB:FDB003361 HMDB:HMDB0000208); Drug related(DrugBank:DB08845)	0
HMDB0000448	C06104	Adipic acid	Microbiota; Food related; Drug related; Environment	Microbiota(HMDB:HMDB0000448 KEGG:C06104,D08839); Food related(FooDB:FDB008309 HMDB:HMDB0000448); Drug related(KEGG:C06104,D08839); Environment(HMDB:HMDB0000448)	0
HMDB0000625	C00257	D-Gluconic acid	Host; Microbiota; Food related; Drug related	Microbiota(BIGG:glcn ChEBI:18391,33198 HMDB:HMDB0000625 KEGG:C00257); Food related(FooDB:FDB001980 T3DB:T3D1157); Drug related(DrugBank:DB13180)	0
HMDB0000205	C00166	Phenylpyruvic acid	Host; Microbiota; Food related; Drug related	Microbiota(BIGG:phpyr ChEBI:18005,30851 HMDB:HMDB0000205 KEGG:C00166); Food related(FooDB:FDB008272); Drug related(DrugBank:DB03884)	0
HMDB0000157	C00262	Hypoxanthine	Host; Microbiota; Food related; Drug related	Microbiota(BIGG:hxan ChEBI:17368 KEGG:C00262); Food related(FooDB:FDB003949 HMDB:HMDB0000157 T3DB:T3D4150); Drug related(DrugBank:DB04076)	0
NA	NA	DL-Isocitric acid	Unknown	NA	1
HMDB0000094	C00158	Citric acid	Host; Microbiota; Food related; Drug related; Environment	Microbiota(BIGG:cit ChEBI:16947,30769 KEGG:C00158,D00037); Food related(FooDB:FDB030735 HMDB:HMDB0000094); Drug related(DrugBank:DB04272 KEGG:C00158,D00037); Environment(HMDB:HMDB0000094)	0
HMDB0000262	C00178	Thymine	Host; Microbiota; Food related; Drug related	Microbiota(BIGG:thym ChEBI:17821 KEGG:C00178); Food related(FooDB:FDB021922 HMDB:HMDB0000262); Drug related(DrugBank:DB03462)	0
HMDB0031528	C12296	Isopentyl acetate	Microbiota; Food related; Environment	Microbiota(BIGG:iamac ChEBI:31725); Food related(FooDB:FDB008132 HMDB:HMDB0031528 T3DB:T3D4851); Environment(HMDB:HMDB0031528 T3DB:T3D4851)	0
HMDB0000072	C00417	cis-Aconitic acid	Host; Microbiota; Food related	Microbiota(BIGG:acon_C ChEBI:16383,32805 KEGG:C00417); Food related(FooDB:FDB008306 HMDB:HMDB0000072)	0
NA	NA	PS(22:1(11Z)/0:0)	Unknown	NA	1
HMDB0000156	C00149	Malic acid	Host; Microbiota; Food related	Microbiota(BIGG:mal__L ChEBI:15589,30797 HMDB:HMDB0000156 KEGG:C00149); Food related(FooDB:FDB012047 HMDB:HMDB0000156)	0
HMDB0059655	C02630	L-Hydroxyglutaric acid	Host; Microbiota	Microbiota(HMDB:HMDB0059655 KEGG:C02630)	0
HMDB0000210	C00864	D-pantothenic acid_2	Host; Microbiota; Food related; Drug related	Microbiota(BIGG:pnto__R ChEBI:46905,7916 KEGG:C00864,D07413); Food related(FooDB:FDB030151 HMDB:HMDB0000210); Drug related(DrugBank:DB01783 KEGG:C00864,D07413)	1
HMDB0000187	C00065	L-Serine	Host; Microbiota; Food related; Drug related; Environment	Microbiota(BIGG:ser__L ChEBI:17115 KEGG:C00065,D00016); Food related(FooDB:FDB012739 HMDB:HMDB0000187 T3DB:T3D4367); Drug related(DrugBank:DB00133 KEGG:C00065,D00016 T3DB:T3D4367); Environment(HMDB:HMDB0000187 T3DB:T3D4367)	0
HMDB0000243	C00022	Pyruvic acid	Host; Microbiota; Food related; Drug related	Microbiota(BIGG:pyr ChEBI:15361,32816 HMDB:HMDB0000243 KEGG:C00022); Food related(FooDB:FDB031141 HMDB:HMDB0000243 T3DB:T3D4325); Drug related(DrugBank:DB00119 T3DB:T3D4325)	0
HMDB0008588	C00157	PC(22:1(13Z)/P-18:1(11Z))	Host; Microbiota; Food related	Microbiota(KEGG:C00157); Food related(FooDB:FDB025778 HMDB:HMDB0008588)	0
NA	NA	7-trans,9-cis-octadecadienoic acid	Unknown	NA	0
HMDB0010386	C04100	LysoPC(18:2(9Z,12Z))	Food related	Food related(FooDB:FDB030316 HMDB:HMDB0010386)	0
NA	NA	PG(20:2(11Z,14Z)/22:6(4Z,7Z,10Z,13Z,16Z,19Z))	Unknown	NA	0
HMDB0000801	C01607	Phytanic acid	Food related	Food related(FooDB:FDB022252 HMDB:HMDB0000801 T3DB:T3D4454)	0
